# Supplementary material for: Isolation and Quantification of L-Tryptophan from Protaetia brevitarsis seulensis Larvae as a Marker for the Quality Control of an Edible Insect Extract
Source: Insects. 2025 Aug 29;16(9):905. doi: 10.3390/insects16090905 (PMC12471237; doi:10.3390/insects16090905)
Supplement: Supplementary file 1 [file insects-16-00905-s001.zip]

Archive with 1 entries (1 files):
- insects-3793203-supplementary.pdf
